# Supplementary material for: Front-of-Package Protein Labels on Cereal Create Health Halos
Source: Foods. 2024 Apr 9;13(8):1139. doi: 10.3390/foods13081139 (PMC11049005; doi:10.3390/foods13081139)
Supplement: Supplementary file 1 [file foods-13-01139-s001.zip]

Archive with 1 entries (1 files):
- foods-2912870-supplementary.pdf
